# Supplementary material for: “She must have been sleeping around”…: Contextual interpretations of cervical cancer and views regarding HPV vaccination for adolescents in selected communities in Ibadan, Nigeria
Source: PLoS One. 2018 Sep 17;13(9):e0203950. doi: 10.1371/journal.pone.0203950 (PMC6141096; doi:10.1371/journal.pone.0203950)
Supplement: S1 CaCx data — (ZIP) [file pone.0203950.s002.zip]

Archive with 21 entries (21 files):
- FGD  SENIOR GIRLS   PRIVATE.docx
- FGD FEMALE TEACHERS 1.docx
- SENIOR BOYS public.docx
- FGD JUNIOR BOYS PUBLIC.docx
- FGD JUNIOR GIRLS  private.docx
- FGD OLDER MEN 45 and ABOVE.docx
- OUT OF SCHOOL ADOLESCENTS   MALE.docx
- FGD RELIGIOUS LEADERS CAN.docx
- FGD RELIGIOUS LEADERS ISLAM.docx
- FGD_COMMUNITY LEADERS.docx
- FGD_FEMALE PARENTS_40AND ABOVE.docx
- FGD_FEMALE PARENTS_LESS THAN 45YEARS.doc
- FGD_JUNIOR STUDENTS_FEMALE_PUBLIC.docx
- IDI_TRADITIONAL HEALER .doc
- FGD_JUNIOR STUDENTS_MALE_PRIVATE.docx
- FGD_SENIOR STUDENTS_FEMALE_PUBLIC.docx
- FGD_RELIGIOUS LEADERS_PENTECOSTAL.docx
- FGD_OUT OF SCHOOL_FEMALE.doc
- FGD_MALE TEACHERS.docx
- FGD_MALE PARENTS_LESS THAN 45YEARS.docx
- fgd_senior students_male_private.docx
